# Supplementary material for: Hypersensitivity of Intrinsically Photosensitive Retinal Ganglion Cells in Migraine Induces Cortical Spreading Depression
Source: Int J Mol Sci. 2024 Jul 22;25(14):7980. doi: 10.3390/ijms25147980 (PMC11276861; doi:10.3390/ijms25147980)
Supplement: Supplementary file 1 [file ijms-25-07980-s001.zip]

Archive with 2 entries (2 files):
- ijms-3113458-supplementary.pdf
- Supplementary_Video_S1.wmv
